# Supplementary material for: Novel Siloxane Derivatives as Membrane Precursors for Lactate Oxidase Immobilization
Source: Sensors (Basel). 2023 Apr 15;23(8):4014. doi: 10.3390/s23084014 (PMC10145638; doi:10.3390/s23084014)
Supplement: Supplementary file 1 [file sensors-23-04014-s001.zip]

Archive with 1 entries (1 files):
- sensors-2318067-supplementary.pdf
